# Supplementary material for: Evolution of microRNAs in Amoebozoa and implications for the origin of multicellularity
Source: Nucleic Acids Res. 2024 Feb 20;52(6):3121–36. doi: 10.1093/nar/gkae109 (PMC11014262; doi:10.1093/nar/gkae109)
Supplement: gkae109_supplemental_files [file gkae109_supplemental_files.zip]

Archive with 3 entries (3 files):
- Supplementary Data.pdf
- Supplementary figures.pdf
- Supplementary Tables_revision.xls
