# Supplementary material for: Evolution of microRNAs in Amoebozoa and implications for the origin of multicellularity
Source: Nucleic Acids Res. 2024 Feb 20;52(6):3121–36. doi: 10.1093/nar/gkae109 (PMC11014262; doi:10.1093/nar/gkae109)
Supplement: gkae109_supplemental_files [file gkae109_supplemental_files.zip › Supplementary Tables_revision.xls]

## Sheet: Supplementary Table 1
Supplementary Table 1 | Oligonucleotides used in this study.
Primer ID	Sequence (5'-3')	Application	Species
p827	GGTACCAACAACAACCACCGCAACA	PCR amplification of agnB fragment	D. discoideum
p828	ATCGATAACACCATCAATTGATTGTG	PCR amplification of agnB fragment	D. discoideum
p829	GGATCCAATTGGTAATCCTCCAGC	PCR amplification of agnB fragment	D. discoideum
p830	ACTAGTTGAGGCGCAGCATCAGCG	PCR amplification of agnB fragment	D. discoideum
p653	AGCGCGTCTCCAATGCTGCAGGGAAAGGAAAAGAGATCTCCTTC	PCR amplification of agnC fragment	D. discoideum
p654	AGCGCGTCTCCGTTGCCTCTTTGATATCCATAGTTGTCA	PCR amplification of agnC fragment	D. discoideum
p655	AGCGCGTCTCCCTTCTGGTAGTTGGTATTGATGTTGGT	PCR amplification of agnC fragment	D. discoideum
p656	AGCGCGTCTCCTCCCCTGCAGTCATTTCATCTGGAGTAGTAGCA	PCR amplification of agnC fragment	D. discoideum
p657	AGCGCGTCTCCAATGCTGCAGCCGATGGAAGAGGTATTTCTC	PCR amplification of agnE fragment	D. discoideum
p658	AGCGCGTCTCCGTTGTGGAATGCCCTCCAATGTTG	PCR amplification of agnE fragment	D. discoideum
p659	AGCGCGTCTCCCTTCAGTGGCTGCATTTGTTGCTTC	PCR amplification of agnE fragment	D. discoideum
p660	AGCGCGTCTCCTCCCCTGCAGCATCAGATGGTATTTCTGGGATAT	PCR amplification of agnE fragment	D. discoideum
p1301	CCTAATGATAAACCAACAAC	PCR amplification of mir-1177 chromosomal region	D. citrinum
p1330	ATACATACTGTTCCCAAAG	PCR amplification of mir-177 chromosomal region	D. citrinum
p1331	CCACAGATCAAAAACGTTCA	PCR amplification of mir-177 chromosomal region	D. intermedium
p1332	CCCAAAGACAAACCAACA	PCR amplification of mir-177 chromosomal region	D. intermedium
p549	GAACCATTAAACCCTAACTGG	northern blot for mir-1177 RNA	Group 4 dictyostelids
p1339	TGCTAATCTTCTCTGTATCGTT	northern blot for U6 snRNA	Different dictyostelids

## Sheet: Supplementary Table 2
Supplementary Table 2 | Read trimmming, size selection, and mapping statistics. Number of reads shown for each small RNA sequencing library used for miRNA annotation with BioSample accesion ID and corresponding file name. Cross mapping analysis was performed with a combined reference containing the assemblies of all studied amoebae.
species	BioSample	File name	number of reads	18-35nt long, adapter trimmed reads (and % of total)	reads mapping to amoeba genome (and % of size selected)	reads mapping to E. coli (and % of size selected)	unmapped reads (and % of size selected)	unmapped reads cross mapping (and % of size selected)
A. castellanii	SAMN35084093	acas1.fastq.gz	28501409	13,016,588 (45.7%)	12,416,548 (95.4%)	220,931 (01.7%)	379,109 (02.9%)	45,875 (0.4%)
A. castellanii	SAMN35084093	acas2.fastq.gz	12277100	5,211,620 (42.4%)	4,990,553 (95.8%)	78,518 (01.5%)	142,549 (02.7%)	18,700 (0.4%)
A. castellanii	SAMN35084093	acas3.fastq.gz	3718150	1,486,654 (40.0%)	1,422,936 (95.7%)	22,326 (01.5%)	41,392 (02.8%)	5,371 (0.4%)
A.lenticulata	SAMN35084094	alen1.fastq.gz	8857468	5,055,498 (57.1%)	3,213,585 (63.6%)	1,561,063 (30.9%)	280,850 (05.6%)	109,946 (2.2%)
A.lenticulata	SAMN35084094	alen2.fastq.gz	16703918	8,537,697 (51.1%)	7,308,051 (85.6%)	471,549 (05.5%)	758,097 (08.9%)	335,481 (3.9%)
A.lenticulata	SAMN35084094	alen3.fastq.gz	7033802	3,529,453 (50.2%)	2,391,949 (67.8%)	803,513 (22.8%)	333,991 (09.5%)	127,199 (3.6%)
A. subglobosum	SAMN35084090	asub1.fastq.gz	8301828	3,542,192 (42.7%)	2,300,535 (64.9%)	881,467 (24.9%)	360,190 (10.2%)	17,292 (0.5%)
A. subglobosum	SAMN35084090	asub2.fastq.gz	6595564	2,976,956 (45.1%)	1,918,094 (64.4%)	692,372 (23.3%)	366,490 (12.3%)	20,248 (0.7%)
A. subglobosum	SAMN35084090	asub3.fastq.gz	1936687	715,191 (36.9%)	404,706 (56.6%)	200,328 (28.0%)	110,157 (15.4%)	4,666 (0.7%)
D. discoideum	SAMN35084086	ddis1.fastq.gz	4254131	2,559,168 (60.2%)	2,417,349 (94.5%)	27,480 (01.1%)	114,339 (04.5%)	6,725 (0.3%)
D. discoideum	SAMN35084086	ddis2.fastq.gz	3473264	1,636,479 (47.1%)	1,495,060 (91.4%)	11,299 (00.7%)	130,120 (08.0%)	106,502 (6.5%)
D. discoideum	SAMN35084086	ddis3.fastq.gz	5849564	3,910,318 (66.8%)	3,703,160 (94.7%)	14,550 (00.4%)	192,608 (04.9%)	11,632 (0.3%)
D. fasciculatum	SAMN35084091	dfas1.fastq.gz	1126071	629,368 (55.9%)	557,007 (88.5%)	7,435 (01.2%)	64,926 (10.3%)	4,688 (0.7%)
D. fasciculatum	SAMN35084091	dfas2.fastq.gz	1590585	1,152,685 (72.5%)	1,016,175 (88.2%)	17,975 (01.6%)	118,535 (10.3%)	7,222 (0.6%)
D. fasciculatum	SAMN35084091	dfas3.fastq.gz	2148216	1,437,431 (66.9%)	1,268,674 (88.3%)	26,380 (01.8%)	142,377 (09.9%)	7,222 (0.5%)
D. firmibasis	SAMN35084087	dfir1.fastq.gz	11787289	4,969,720 (42.2%)	4,273,646 (86.0%)	46,473 (00.9%)	649,601 (13.1%)	24,3452 (4.9%)
D. firmibasis	SAMN35084087	dfir2.fastq.gz	14723589	4,257,306 (28.9%)	3,501,262 (82.2%)	16,849 (00.4%)	739,195 (17.4%)	246,895 (5.8%)
D. firmibasis	SAMN35084087	dfir3.fastq.gz	10788308	6,575,285 (60.9%)	5,624,220 (85.5%)	58,102 (00.9%)	892,963 (13.6%)	314,442 (4.8%)
D. lacteum	SAMN35084088	dlac1.fastq.gz	4564962	2,509,691 (55.0%)	1,736,994 (69.2%)	41,170 (01.6%)	731,527 (29.1%)	173,948 (6.9%)
D. lacteum	SAMN35084088	dlac2.fastq.gz	2806229	1,669,711 (59.5%)	1,201,332 (71.9%)	22,204 (01.3%)	446,175 (26.7%)	53,146 (3.2%)
D. lacteum	SAMN35084088	dlac3.fastq.gz	3204622	1,693,975 (52.9%)	1,185,491 (70.0%)	18,481 (01.1%)	490,003 (28.9%)	56,908 (3.4%)
P. pallidum	SAMN35084089	ppal1.fastq.gz	30725419	13,101,196 (42.6%)	7,193,998 (54.9%)	405,073 (03.1%)	5,502,125 (42.0%)	352,238 (2.7%)
P. pallidum	SAMN35084089	ppal2.fastq.gz	32350177	11,366,652 (35.1%)	7,558,437 (66.5%)	256,490 (02.3%)	3,551,725 (31.2%)	311,466 (2.7%)
P. pallidum	SAMN35084089	ppal3.fastq.gz	23341194	6,852,424 (29.4%)	5,224,150 (76.2%)	87,532 (01.3%)	1,540,742 (22.5%)	128,736 (1.9%)
P. polycephalum	SAMN35084092	ppol1.fastq.gz	11800858	2,357,313 (20.0%)	2,023,103 (85.8%)	6,929 (00.3%)	327,281 (13.9%)	29,492 (1.3%)
P. polycephalum	SAMN35084092	ppol2.fastq.gz	17641787	3,904,358 (22.1%)	3,545,695 (90.8%)	479 (00.0%)	358,184 (09.2%)	23,574 (0.6%)
P. polycephalum	SAMN35084092	ppol3.fastq.gz	2471500	627,076 (25.4%)	495,600 (79.0%)	179 (00.0%)	131,297 (20.9%)	15,263 (2.4%)

## Sheet: Supplementary Table 3
Supplementary Table 3 | miRNA candidates, which passed at least one of the three sets of miRNA annotation criteria. miRNA candidates were identified in Dictyostelia (top), Myxomycetes and Discosea (midde) and for a second time in D. firmibasis following de-novo sequencing and assembly of the genome (bottom). Each of the miRNA candidates were analyzed and listed under miRNA.ID, either as their giv…
species	taxon	NCBI genome accesion	miRNA.ID	axtell_pass	mirgenedb_pass	mirbase_pass	passed/failed	pri-miRNAi length	nr libraries with precision ≥ 75%	≤ 5 mismatch, ≤ 3 bulges	miRNA length	mir-5p and mir-3p expressed in nr of libraries	loop size	precision	≥ 1 mismatch, ≥ 16 paired	miRNA length	mir-5p and mir-3p expressed	folding free energy (kcal/mol/nt)	mir-5p arm precision	mir-3p arm precision	duplex paired	mir-5p reads	mir-3p reads
D. discoideum	Dictyostelia	GCF_000004695.1	ddi-mir-1179	TRUE	TRUE	TRUE	passed	106	3	TRUE	24	3	43	0.988095	TRUE	24	TRUE	-0.528679	1	0.923077	0.978723	71	12
D. discoideum	Dictyostelia	GCF_000004695.1	ddis_Cluster_1065	TRUE	84% precision	7 miR* reads	failed: only one set of criteria	144	2	TRUE	21	3	84	0.836735	TRUE	21	TRUE	-0.574653	0.538462	0.944444	0.909091	7	34
D. discoideum	Dictyostelia	GCF_000004695.1	ddi-mir-7097	TRUE	TRUE	TRUE	passed	106	3	TRUE	21	3	46	0.911854	TRUE	21	TRUE	-0.583679	0.978261	0.90106	0.909091	90	510
D. discoideum	Dictyostelia	GCF_000004695.1	ddi-mir-1186	TRUE	88% precision	TRUE	passed	147	3	TRUE	22	3	85	0.881211	TRUE	22	TRUE	-0.601837	0.881425	0.871795	1	1509	34
D. discoideum	Dictyostelia	GCF_000004695.1	ddi-mir-1183	TRUE	TRUE	7 miR* reads	passed	105	3	TRUE	21	3	45	0.995157	TRUE	21	TRUE	-0.68781	1	0.995074	0.954545	7	404
D. discoideum	Dictyostelia	GCF_000004695.1	ddi-mir-7096	TRUE	TRUE	TRUE	passed	105	3	TRUE	21	3	45	0.977612	TRUE	21	TRUE	-0.542	1	0.973451	1	21	110
D. discoideum	Dictyostelia	GCF_000004695.1	ddis_Cluster_1680	TRUE	80% precision	TRUE	failed: manual inspection	139	3	TRUE	21	3	45	0.796791	TRUE	21	TRUE	-0.591223	0.769231	0.859649	0.930233	100	49
D. discoideum	Dictyostelia	GCF_000004695.1	ddi-mir-1176	TRUE	TRUE	TRUE	passed	101	3	TRUE	21	3	41	0.984516	TRUE	21	TRUE	-0.69901	0.983584	1	0.909091	719	44
D. discoideum	Dictyostelia	GCF_000004695.1	ddi-mir-1177	TRUE	TRUE	TRUE	passed	151	3	TRUE	21	3	91	0.987294	TRUE	21	TRUE	-0.433642	0.986322	0.992248	0.909091	649	128
D. discoideum	Dictyostelia	GCF_000004695.1	ddis_Cluster_1861	TRUE	0 unpaired bases	TRUE	failed: manual inspection	162	3	TRUE	21	3	102	0.751613	FALSE	21	TRUE	-1.05475	0.756757	0.701389	1.04545	1064	101
D. firmibasis	Dictyostelia	GCA_000277485.1	dfi-mir-1192	TRUE	85% precision	TRUE	passed	108	2	TRUE	21	3	48	0.845238	TRUE	21	TRUE	-0.647037	0.87931	0.769231	0.909091	51	20
D. firmibasis	Dictyostelia	GCA_000277485.1	dfir_Cluster_2173	one_library	TRUE	1% miR* precision	failed: only one set of criteria	112	3	TRUE	23	1	50	0.935148	TRUE	23	TRUE	-0.569911	0.936709	0.00569801	0.956522	195775	2
D. firmibasis	Dictyostelia	GCA_000277485.1	dfir_Cluster_4036	TRUE	TRUE	44% miR* precision	failed: manual inspection	121	3	TRUE	23	3	59	0.952871	TRUE	23	TRUE	-0.571322	0.954907	0.443223	1	195775	363
D. firmibasis	Dictyostelia	GCA_000277485.1	dfir_Cluster_4338	4 bulges	TRUE	3% miR* precision	failed: only one set of criteria	110	3	FALSE	23	1	50	0.936575	TRUE	23	TRUE	-0.530273	0.936709	0.0322581	0.909091	195775	1
D. firmibasis	Dictyostelia	GCA_000277485.1	dfi-mir-1191	TRUE	TRUE	45% miR* precision	passed	187	3	TRUE	21	3	127	0.970997	TRUE	21	TRUE	-0.509626	0.445505	0.977974	0.954545	560	92578
D. firmibasis	Dictyostelia	GCA_000277485.1	dfi-mir-1190	TRUE	0 unpaired bases	TRUE	passed	256	3	TRUE	22	3	194	0.769361	FALSE	22	TRUE	-0.557969	0.515958	0.781493	1.04348	3120	98708
D. firmibasis	Dictyostelia	GCA_000277485.1	dfir_Cluster_5691	71% precision	71% precision	TRUE	failed: only one set of criteria	187	0	TRUE	21	3	84	0.707614	TRUE	21	TRUE	-0.599358	0.744361	0.702151	0.988506	396	2513
D. firmibasis	Dictyostelia	GCA_000277485.1	dfir_Cluster_5750	TRUE	48% precision	7% miR* precision	failed: only one set of criteria	220	3	TRUE	21	3	160	0.483372	TRUE	21	TRUE	-0.742909	0.0727369	0.512324	1	413	41258
D. firmibasis	Dictyostelia	GCA_000277485.1	dfir_Cluster_6082	one_library	TRUE	3% miR* precision	failed: only one set of criteria	102	3	TRUE	21	1	41	0.961081	TRUE	21	TRUE	-0.64902	0.970297	0.030303	0.933333	3234	1
D. firmibasis	Dictyostelia	GCA_000277485.1	dfi-mir-1195	TRUE	TRUE	34% miR* precision	passed	129	3	TRUE	21	3	69	0.976817	TRUE	21	TRUE	-0.541395	0.97774	0.34487	1	541191	279
D. firmibasis	Dictyostelia	GCA_000277485.1	dfir_Cluster_7309	4 bulges	TRUE	41% miR* precision	failed: only one set of criteria	110	3	FALSE	23	3	50	0.93461	TRUE	23	TRUE	-0.575455	0.936709	0.405308	0.954545	195775	336
D. firmibasis	Dictyostelia	GCA_000277485.1	dfir_Cluster_7940	TRUE	81% precision	2% miR* precision	failed: only one set of criteria	150	3	TRUE	21	3	90	0.810179	TRUE	21	TRUE	-0.752933	0.025	0.855895	1	1	588
D. firmibasis	Dictyostelia	GCA_000277485.1	dfir_Cluster_8292	TRUE	62% precision	TRUE	failed: manual inspection	148	3	TRUE	21	3	43	0.619705	TRUE	21	TRUE	-0.630473	0.635258	0.613542	0.921348	1881	4585
D. firmibasis	Dictyostelia	GCA_000277485.1	dfi-mir-1196	TRUE	77% precision	TRUE	passed	117	3	TRUE	21	3	57	0.768116	TRUE	21	TRUE	-0.644188	0.730769	0.790698	1	19	34
D. lacteum	Dictyostelia	GCA_001606155.1	dla-mir-1197	TRUE	TRUE	5 miR* reads	passed	140	3	TRUE	21	2	78	0.942857	TRUE	21	TRUE	-0.668143	0.833333	0.965517	1	5	28
D. lacteum	Dictyostelia	GCA_001606155.1	dla-mir-1198	TRUE	TRUE	TRUE	passed	102	3	TRUE	22	3	41	0.998466	TRUE	22	TRUE	-0.518824	0.901639	0.998699	0.844444	275	126647
P. pallidum	Dictyostelia	GCF_000004825.1	ppal_Cluster_2858	TRUE	TRUE	0% miR* precision	failed: manual inspection	270	3	TRUE	21	2	210	0.944502	TRUE	21	TRUE	-0.518815	0.96752	0.00141794	0.863636	111826	4
P. pallidum	Dictyostelia	GCF_000004825.1	ppa-mir-1199	TRUE	0 unpaired bases	TRUE	passed	103	3	TRUE	21	3	41	0.836028	FALSE	21	TRUE	-0.631553	0.725664	0.84492	1.04348	164	2370
P. pallidum	Dictyostelia	GCF_000004825.1	ppal_Cluster_3744	TRUE	0 unpaired bases	TRUE	failed: manual inspection	142	3	TRUE	21	3	82	0.99397	FALSE	21	TRUE	-0.77338	0.753668	0.995336	1.04545	6575	1528124
P. pallidum	Dictyostelia	GCF_000004825.1	ppa-mir-1200	TRUE	TRUE	5 miR* reads	passed	104	3	TRUE	21	2	44	1	TRUE	21	TRUE	-0.338558	1	1	0.954545	43	5
P. pallidum	Dictyostelia	GCF_000004825.1	ppa-mir-1201	TRUE	TRUE	4 miR* reads	passed	115	3	TRUE	21	3	55	0.99053	TRUE	21	TRUE	-0.477043	1	0.990458	0.954545	4	519
P. pallidum	Dictyostelia	GCF_000004825.1	ppal_Cluster_5471	TRUE	75% precision	0% miR* precision	failed: only one set of criteria	148	2	TRUE	21	3	88	0.748332	TRUE	21	TRUE	-0.282568	0.000236317	0.980087	0.772727	5	66937
P. pallidum	Dictyostelia	GCF_000004825.1	ppa-mir-1202	TRUE	TRUE	TRUE	passed	207	3	TRUE	21	3	147	0.991683	TRUE	21	TRUE	-0.488696	0.992565	0.991528	0.909091	534	3043
P. pallidum	Dictyostelia	GCF_000004825.1	ppal_Cluster_5274	one_library	TRUE	1 miR* reads	failed: only one set of criteria	109	3	TRUE	22	1	46	1	TRUE	22	TRUE	-0.447248	1	1	0.93617	12	1
A. subglobosum	Dictyostelia	GCF_000787575.1	asu-mir-1203	TRUE	TRUE	4 miR* reads	passed	115	3	TRUE	21	2	55	0.919935	TRUE	21	TRUE	-0.459826	0.666667	0.920557	1	4	2248
A. subglobosum	Dictyostelia	GCF_000787575.1	asu-mir-1205	TRUE	TRUE	6 miR* reads	passed	134	3	TRUE	21	3	74	0.985485	TRUE	21	TRUE	-0.526119	0.985578	0.857143	0.863636	9431	6
A. subglobosum	Dictyostelia	GCF_000787575.1	asu-mir-1206	TRUE	TRUE	5 miR* reads	passed	152	3	TRUE	21	2	92	0.993264	TRUE	21	TRUE	-0.561184	0.5	0.993473	0.954545	5	23442
A. subglobosum	Dictyostelia	GCF_000787575.1	asu-mir-1207	TRUE	TRUE	7 miR* reads	passed	166	3	TRUE	21	2	106	0.998815	TRUE	21	TRUE	-0.527711	0.875	0.998905	0.818182	7	10946
A. subglobosum	Dictyostelia	GCF_000787575.1	asu-mir-1208	61% precision	TRUE	TRUE	passed	147	0	TRUE	23	3	85	0.977582	TRUE	23	TRUE	-0.466871	0.97925	0.897872	0.826087	10996	211
A. subglobosum	Dictyostelia	GCF_000787575.1	asu-mir-1204-P1	TRUE	TRUE	TRUE	passed	102	3	TRUE	21	3	42	0.995283	TRUE	21	TRUE	-0.47902	0.984266	0.995331	0.909091	9759	2248623
A. subglobosum	Dictyostelia	GCF_000787575.1	asu-mir-1204-P2	TRUE	TRUE	TRUE	passed	102	3	TRUE	21	3	42	0.995283	TRUE	21	TRUE	-0.47902	0.984266	0.995331	0.909091	9759	2248623
A. subglobosum	Dictyostelia	GCF_000787575.1	asu-mir-1204-P3	TRUE	TRUE	TRUE	passed	102	3	TRUE	21	3	42	0.995283	TRUE	21	TRUE	-0.47902	0.984266	0.995331	0.909091	9759	2248623
A. subglobosum	Dictyostelia	GCF_000787575.1	asu-mir-1204-P4	TRUE	TRUE	TRUE	passed	102	3	TRUE	21	3	42	0.995283	TRUE	21	TRUE	-0.47902	0.984266	0.995331	0.909091	9759	2248623
A. subglobosum	Dictyostelia	GCF_000787575.1	asu-mir-1204-P5	TRUE	TRUE	TRUE	passed	102	3	TRUE	21	3	42	0.995283	TRUE	21	TRUE	-0.47902	0.984266	0.995331	0.909091	9759	2248623
A. subglobosum	Dictyostelia	GCF_000787575.1	asu-mir-1204-P6	TRUE	TRUE	TRUE	passed	102	3	TRUE	21	3	42	0.995283	TRUE	21	TRUE	-0.47902	0.984266	0.995331	0.909091	9759	2248623
A. subglobosum	Dictyostelia	GCF_000787575.1	asu-mir-1204-P7	TRUE	TRUE	TRUE	passed	102	3	TRUE	21	3	42	0.995283	TRUE	21	TRUE	-0.47902	0.984266	0.995331	0.909091	9759	2248623
A. subglobosum	Dictyostelia	GCF_000787575.1	asu-mir-1204-P8	TRUE	TRUE	TRUE	passed	102	3	TRUE	21	3	42	0.995283	TRUE	21	TRUE	-0.47902	0.984266	0.995331	0.909091	9759	2248623
A. subglobosum	Dictyostelia	GCF_000787575.1	asu-mir-1209	TRUE	TRUE	TRUE	passed	127	3	TRUE	21	3	67	0.9986	TRUE	21	TRUE	-0.576299	0.998749	0.823529	0.909091	19964	14
A. subglobosum	Dictyostelia	GCF_000787575.1	asu-mir-1210	55% precision	TRUE	TRUE	passed	121	0	TRUE	22	3	59	0.957944	TRUE	22	TRUE	-0.628347	0.962085	0.953917	0.826087	203	207
A. subglobosum	Dictyostelia	GCF_000787575.1	asub_Cluster_3498(-)	43% precision	TRUE	3 miR* reads	failed: only one set of criteria	108	0	TRUE	22	2	47	0.902439	TRUE	22	TRUE	-0.590926	0.944444	0.6	0.977778	34	3
A. subglobosum	Dictyostelia	GCF_000787575.1	asu-mir-1211	TRUE	TRUE	4 miR* reads	passed	104	3	TRUE	21	2	42	0.998958	TRUE	21	TRUE	-0.533173	0.666667	0.999478	0.913043	4	3831
A. subglobosum	Dictyostelia	GCF_000787575.1	asu-mir-1212	TRUE	TRUE	TRUE	passed	112	3	TRUE	21	3	52	0.993789	TRUE	21	TRUE	-0.45625	0.996743	0.991098	0.863636	918	1002
A. subglobosum	Dictyostelia	GCF_000787575.1	asu-mir-1213	TRUE	TRUE	TRUE	passed	104	3	TRUE	21	3	44	0.967106	TRUE	21	TRUE	-0.645096	0.919399	0.978819	1	3730	16174
A. subglobosum	Dictyostelia	GCF_000787575.1	asub_Cluster_3835	4 bulges	TRUE	7% miR* precision	failed: only one set of criteria	129	0	FALSE	22	2	65	0.954849	TRUE	22	TRUE	-0.572868	0.977702	0.0666667	0.958333	570	1
A. subglobosum	Dictyostelia	GCF_000787575.1	asub_Cluster_3911	TRUE	57% precision	25% miR* precision	failed: only one set of criteria	167	3	TRUE	21	2	107	0.568323	TRUE	21	TRUE	-0.331557	0.572327	0.25	0.909091	182	1
A. subglobosum	Dictyostelia	GCF_000787575.1	asu-mir-1214	TRUE	TRUE	TRUE	passed	103	3	TRUE	21	3	42	0.995086	TRUE	21	TRUE	-0.386214	0.99697	0.987013	0.844444	329	76
A. subglobosum	Dictyostelia	GCF_000787575.1	asub_Cluster_4002	TRUE	87% precision	6 miR* reads	failed: only one set of criteria	122	2	TRUE	21	2	60	0.866667	TRUE	21	TRUE	-0.419016	1	0.777778	0.913043	6	7
A. subglobosum	Dictyostelia	GCF_000787575.1	asu-mir-1215	TRUE	TRUE	TRUE	passed	190	3	TRUE	21	3	130	0.93299	TRUE	21	TRUE	-0.681105	0.865672	0.968504	1	58	123
A. subglobosum	Dictyostelia	GCF_000787575.1	asub_Cluster_4041	TRUE	86% precision	9% miR* precision	failed: only one set of criteria	162	3	TRUE	21	2	102	0.862069	TRUE	21	TRUE	-0.531728	0.0869565	0.936975	1	2	223
A. subglobosum	Dictyostelia	GCF_000787575.1	asu-mir-1216	TRUE	TRUE	TRUE	passed	102	3	TRUE	21	3	42	0.99708	TRUE	21	TRUE	-0.644608	0.59375	0.997187	0.863636	19	119817
A. subglobosum	Dictyostelia	GCF_000787575.1	asu-mir-1217	TRUE	TRUE	TRUE	passed	107	3	TRUE	21	2	47	0.986735	TRUE	21	TRUE	-0.517103	0.555556	0.987372	0.954545	10	12041
D. fascicutum	Dictyostelia	GCF_000203815.1	dfas_Cluster_1424	TRUE	52% precision	13% miR* precision	failed: only one set of criteria	99	3	TRUE	22	3	38	0.520421	TRUE	22	TRUE	-0.786364	0.134021	0.573136	0.933333	26	815
D. fascicutum	Dictyostelia	GCF_000203815.1	dfas_Cluster_1463	57% precision	62% precision	TRUE	failed: only one set of criteria	149	0	TRUE	21	3	89	0.622658	TRUE	21	TRUE	-0.484497	0.64251	0.607959	1	1853	2368
D. fascicutum	Dictyostelia	GCF_000203815.1	dfas_Cluster_1240	TRUE	0 unpaired bases	43% miR* precision	failed: only one set of criteria	103	3	TRUE	21	2	43	0.837838	FALSE	21	TRUE	-0.996408	0.428571	0.933333	1.04545	3	28
D. fascicutum	Dictyostelia	GCF_000203815.1	dfa-mir-1218	TRUE	TRUE	6 miR* reads	passed	122	3	TRUE	21	2	62	0.953488	TRUE	21	TRUE	-0.530082	1	0.945946	1	6	35
D. fascicutum	Dictyostelia	GCF_000203815.1	dfas_Cluster_1068	TRUE	86% precision	4 miR* reads	failed: only one set of criteria	88	3	TRUE	21	2	28	0.857143	TRUE	21	TRUE	-0.549659	0.8	0.866667	0.954545	4	26
D. fascicutum	Dictyostelia	GCF_000203815.1	dfas_Cluster_921	TRUE	53% precision	2% miR* precision	failed: only one set of criteria	283	3	TRUE	21	2	223	0.526417	TRUE	21	TRUE	-0.413004	0.538117	0.015625	0.818182	3007	2
D. fascicutum	Dictyostelia	GCF_000203815.1	dfas_Cluster_922	TRUE	88% precision	29% miR* precision	failed: only one set of criteria	101	3	TRUE	21	2	40	0.883721	TRUE	21	TRUE	-0.736931	0.894737	0.285714	0.977778	340	2
D. fascicutum	Dictyostelia	GCF_000203815.1	dfa-mir-1119	TRUE	TRUE	TRUE	passed	160	3	TRUE	21	3	100	0.928	TRUE	21	TRUE	-0.528438	0.876923	0.958182	0.954545	285	527
D. fascicutum	Dictyostelia	GCF_000203815.1	dfa-mir-1220-P1	TRUE	TRUE	TRUE	passed	168	3	TRUE	21	3	108	0.998911	TRUE	21	TRUE	-0.365893	0.952381	0.99892	0.863636	20	114644
D. fascicutum	Dictyostelia	GCF_000203815.1	dfa-mir-1220-P2	TRUE	TRUE	TRUE	passed	164	3	TRUE	21	3	104	0.998946	TRUE	21	TRUE	-0.405366	0.875	0.998963	0.909091	14	114644
P. polycephalum	Myxomycetes	GCA_000413255.3	ppo-mir-1221	71% precision	TRUE	TRUE	passed	142	0	TRUE	21	3	82	0.995498	TRUE	21	TRUE	-0.576901	0.976744	0.995681	1	42	4380
P. polycephalum	Myxomycetes	GCA_000413255.3	ppo-mir-1222	TRUE	TRUE	TRUE	passed	215	3	TRUE	21	2	114	0.981087	TRUE	21	TRUE	-0.598279	0.984848	0.925926	0.823529	390	25
P. polycephalum	Myxomycetes	GCA_000413255.3	ppol_Cluster_1701	71% precision	81% precision	TRUE	failed: only one set of criteria	140	1	TRUE	20	3	80	0.807595	TRUE	20	TRUE	-0.674214	0.89899	0.530612	0.818182	267	52
P. polycephalum	Myxomycetes	GCA_000413255.3	ppo-mir-1223	TRUE	TRUE	4 miR* reads	passed	78	3	TRUE	20	2	20	1	TRUE	20	TRUE	-0.411026	1	1	0.761905	117	4
P. polycephalum	Myxomycetes	GCA_000413255.3	ppol_Cluster_2782	one_library	TRUE	33% miR* precision	failed: only one set of criteria	185	3	TRUE	20	1	127	0.940841	TRUE	20	TRUE	-0.522703	0.333333	0.941257	1	1	4118
P. polycephalum	Myxomycetes	GCA_000413255.3	ppol_Cluster_4525	TRUE	0 unpaired bases	4 miR* reads	failed: only one set of criteria	115	3	TRUE	20	2	55	0.966102	FALSE	20	TRUE	-0.631913	0.981481	0.8	1.04545	53	4
P. polycephalum	Myxomycetes	GCA_000413255.3	ppo-mir-1224	TRUE	TRUE	9 miR* reads	passed	114	3	TRUE	21	3	54	0.985294	TRUE	21	TRUE	-0.596579	0.984252	1	1	125	9
P. polycephalum	Myxomycetes	GCA_000413255.3	ppol_Cluster_6245	TRUE	TRUE	17% miR* precision	failed: manual inspection	118	3	TRUE	20	2	60	0.90799	TRUE	20	TRUE	-0.578305	0.918919	0.166667	0.904762	374	1
P. polycephalum	Myxomycetes	GCA_000413255.3	ppol_Cluster_8717	TRUE	TRUE	1% miR* precision	failed: manual inspection	124	3	TRUE	20	3	66	0.97896	TRUE	20	TRUE	-0.469758	0.0133136	0.990874	0.809524	9	54290
P. polycephalum	Myxomycetes	GCA_000413255.3	ppol_Cluster_8730	TRUE	TRUE	29% miR* precision	failed: manual inspection	125	3	TRUE	20	2	67	0.980548	TRUE	20	TRUE	-0.6352	0.285714	0.983014	0.857143	8	7755
P. polycephalum	Myxomycetes	GCA_000413255.3	ppo-mir-1225	TRUE	TRUE	TRUE	passed	153	3	TRUE	21	2	58	0.944056	TRUE	21	TRUE	-0.640654	0.948148	0.875	0.896552	256	14
P. polycephalum	Myxomycetes	GCA_000413255.3	ppo-mir-1226	TRUE	TRUE	48% miR* precision	passed	293	2	TRUE	21	3	233	0.980038	TRUE	21	TRUE	-0.630171	0.47619	0.99172	1	40	3593
P. polycephalum	Myxomycetes	GCA_000413255.3	ppol_Cluster_13697	2 bulges	52% precision	TRUE	failed: only one set of criteria	160	0	FALSE	20	3	100	0.51533	FALSE	20	TRUE	-0.461875	0.518581	0.507812	0.681818	307	130
P. polycephalum	Myxomycetes	GCA_000413255.3	ppo-mir-1227	TRUE	TRUE	TRUE	passed	150	3	TRUE	21	2	90	0.973105	TRUE	21	TRUE	-0.432733	1	0.971576	0.909091	22	376
A. castellanii	Discosea	GCA_021020605.1	aca-mir-1228	TRUE	TRUE	TRUE	passed	82	3	TRUE	21	3	22	0.948387	TRUE	21	TRUE	-0.686585	0.947917	0.949153	0.954545	91	56
A. lenticulata	Discosea	GCA_002179805.1	ale-mir-1228-P1	50% precision	TRUE	TRUE	passed	92	0	TRUE	22	3	30	0.993562	TRUE	22	TRUE	-0.635	0.993377	1	0.956522	450	13
A. lenticulata	Discosea	GCA_002179805.1	ale-mir-1229	TRUE	TRUE	3 miR* reads	passed	143	3	TRUE	22	2	81	0.960526	TRUE	22	TRUE	-0.676923	0.958904	1	1	70	3
A. lenticulata	Discosea	GCA_002179805.1	alen_Cluster_1703	TRUE	88% precision	4 miR* reads	failed: only one set of criteria	104	3	TRUE	22	2	42	0.884211	TRUE	22	TRUE	-0.697692	0.91954	0.5	0.913043	80	4
A. lenticulata	Discosea	GCA_002179805.1	ale-mir-1228-P2	50% precision	TRUE	TRUE	passed	92	0	TRUE	22	3	30	0.993562	TRUE	22	TRUE	-0.635435	0.993377	1	0.956522	450	13
A. lenticulata	Discosea	GCA_002179805.1	ale-mir-1230-P1	TRUE	TRUE	TRUE	passed	83	3	TRUE	21	3	23	0.934492	TRUE	21	TRUE	-0.703976	0.992126	0.610619	0.863636	630	69
A. lenticulata	Discosea	GCA_002179805.1	ale-mir-1230-P2	TRUE	TRUE	TRUE	passed	87	3	TRUE	21	3	27	0.933244	TRUE	21	TRUE	-0.749885	0.989011	0.616071	0.863636	630	69
A. lenticulata	Discosea	GCA_002179805.1	alen_Cluster_5165	1 bulges	67% precision	TRUE	failed: only one set of criteria	77	0	TRUE	27	3	6	0.666156	TRUE	27	TRUE	-0.655844	0.674294	0.519216	0.8	738785	31505
D. firmibasis	Dictyostelia	https://doi.org/10.5281/zenodo.7937209	dfir_new_Cluster_3105(+)	TRUE	TRUE	44% miR* precision	failed: manual inspection	121	3	TRUE	23	3	59	0.952871	TRUE	23	TRUE	-0.571322	0.954907	0.443223	1	195775	363
D. firmibasis	Dictyostelia	https://doi.org/10.5281/zenodo.7937209	dfi-mir-1177	TRUE	TRUE	TRUE	passed	161	3	TRUE	21	3	101	0.961504	TRUE	21	TRUE	-0.432671	0.964286	0.956835	0.909091	675	399
D. firmibasis	Dictyostelia	https://doi.org/10.5281/zenodo.7937209	dfir_new_Cluster_8914(-)	one_library	TRUE	3% miR* precision	failed: only one set of criteria	102	3	TRUE	21	1	41	0.961081	TRUE	21	TRUE	-0.64902	0.970297	0.030303	0.933333	3234	1
D. firmibasis	Dictyostelia	https://doi.org/10.5281/zenodo.7937209	dfi-mir-1194	TRUE	TRUE	TRUE	passed	102	3	TRUE	21	3	42	0.987737	TRUE	21	TRUE	-0.993137	0.770609	0.988028	1	430	411739
D. firmibasis	Dictyostelia	https://doi.org/10.5281/zenodo.7937209	dfir_new_Cluster_9408(-)	TRUE	81% precision	2% miR* precision	failed: only one set of criteria	150	3	TRUE	21	3	90	0.810179	TRUE	21	TRUE	-0.752933	0.025	0.855895	1	1	588
D. firmibasis	Dictyostelia	https://doi.org/10.5281/zenodo.7937209	dfir_new_Cluster_9751(+)	one_library	TRUE	1% miR* precision	failed: only one set of criteria	112	3	TRUE	23	1	50	0.935148	TRUE	23	TRUE	-0.569911	0.936709	0.00569801	0.956522	195775	2
D. firmibasis	Dictyostelia	https://doi.org/10.5281/zenodo.7937209	dfir_new_Cluster_7310(-)	TRUE	48% precision	7% miR* precision	failed: only one set of criteria	220	3	TRUE	21	3	160	0.483372	TRUE	21	TRUE	-0.742909	0.0727369	0.512324	1	413	41258
D. firmibasis	Dictyostelia	https://doi.org/10.5281/zenodo.7937209	dfir_new_Cluster_7487(+)	71% precision	68% precision	TRUE	failed: only one set of criteria	187	0	TRUE	21	3	83	0.684505	TRUE	21	TRUE	-0.599358	0.744361	0.675608	0.977273	396	2418
D. firmibasis	Dictyostelia	https://doi.org/10.5281/zenodo.7937209	dfi-mir-1195	TRUE	TRUE	34% miR* precision	passed	129	3	TRUE	21	3	69	0.976817	TRUE	21	TRUE	-0.541395	0.97774	0.34487	1	541191	279
D. firmibasis	Dictyostelia	https://doi.org/10.5281/zenodo.7937209	dfir_new_Cluster_5893(-)	4 bulges	TRUE	3% miR* precision	failed: only one set of criteria	110	3	FALSE	23	1	50	0.936575	TRUE	23	TRUE	-0.530273	0.936709	0.0322581	0.909091	195775	1
D. firmibasis	Dictyostelia	https://doi.org/10.5281/zenodo.7937209	dfi-mir-1189	TRUE	0 unpaired bases	TRUE	passed	104	3	TRUE	21	3	44	0.762585	FALSE	21	TRUE	-1.04048	0.721504	0.964136	1.04545	242807	66132
D. firmibasis	Dictyostelia	https://doi.org/10.5281/zenodo.7937209	dfir_new_Cluster_6432(+)	4 bulges	TRUE	41% miR* precision	failed: only one set of criteria	110	3	FALSE	23	3	50	0.93461	TRUE	23	TRUE	-0.575455	0.936709	0.405308	0.954545	195775	336
D. firmibasis	Dictyostelia	https://doi.org/10.5281/zenodo.7937209	dfi-mir-1190	TRUE	0 unpaired bases	TRUE	passed	256	3	TRUE	22	3	194	0.769361	FALSE	22	TRUE	-0.557969	0.515958	0.781493	1.04348	3120	98708
D. firmibasis	Dictyostelia	https://doi.org/10.5281/zenodo.7937209	dfi-mir-1191	TRUE	TRUE	45% miR* precision	passed	187	3	TRUE	21	3	127	0.970997	TRUE	21	TRUE	-0.509626	0.445505	0.977974	0.954545	560	92578
D. firmibasis	Dictyostelia	https://doi.org/10.5281/zenodo.7937209	dfi-mir-1192	TRUE	85% precision	TRUE	passed	108	2	TRUE	21	3	48	0.845238	TRUE	21	TRUE	-0.647037	0.87931	0.769231	0.909091	51	20
D. firmibasis	Dictyostelia	https://doi.org/10.5281/zenodo.7937209	dfir_new_Cluster_1344(-)	one_library	TRUE	33% miR* precision	failed: only one set of criteria	159	1	TRUE	22	2	97	0.956204	TRUE	22	TRUE	-0.552264	0.333333	0.970149	0.956522	1	130
D. firmibasis	Dictyostelia	https://doi.org/10.5281/zenodo.7937209	dfir_new_Cluster_1558(-)	TRUE	62% precision	TRUE	failed: manual inspection	148	3	TRUE	21	3	43	0.619705	TRUE	21	TRUE	-0.630473	0.635258	0.613542	0.921348	1881	4585
D. firmibasis	Dictyostelia	https://doi.org/10.5281/zenodo.7937209	dfi-mir-1196	TRUE	77% precision	TRUE	passed	117	3	TRUE	21	3	57	0.768116	TRUE	21	TRUE	-0.644188	0.730769	0.790698	1	19	34
D. firmibasis	Dictyostelia	https://doi.org/10.5281/zenodo.7937209	dfi-mir-1193	TRUE	TRUE	TRUE	passed	107	3	TRUE	21	3	47	0.996372	TRUE	21	TRUE	-0.393364	0.996371	1	0.909091	63416	33

## Sheet: Supplementary Table 4
Supplementary Table 4 | Characteristics of the identified bona-fide miRNAs. miRNA candidates were identified in Dictyostelia (top), Myxomycetes and Discosea (midde) and for a second time in D. firmibasis following de-novo sequencing and assembly of the genome (bottom). For each miRNA, the mature miRNA sequence is displayed (the most abundant strand in the duplex). miRNA_counts is the sum of matur…
species	taxon	miRNA.ID	miRNA_sequence	miRNA_counts	miRNA_RPM	precision	genome accesion	genomic_context	genomic_location	strand	miRNA_family	folding energy (kcal/mol)	pre-miRNA size (nt)
D. discoideum	Dictyostelia	ddi-mir-1179	UGGGUCUCCAUUCAAAUUAAGUUC	83	13.7	98.8	GCF_000004695.1	intergenic	NC_007088.5:1649212..1649317	-	None	-56.04	88
D. discoideum	Dictyostelia	ddi-mir-7097	UUUUGGCAGAAGUAGAGACGA	600	109	91.2	GCF_000004695.1	intergenic	NC_007089.4:3739201..3739306	-	None	-61.87	88
D. discoideum	Dictyostelia	ddi-mir-1183	UAAGUGGUCGUUAAUUGCUGGC	1543	216	88.1	GCF_000004695.1	intergenic	NC_007090.3:735807..735953	-	None	-88.47	129
D. discoideum	Dictyostelia	ddi-mir-7096	AAUCUUAAUUGUUCACAGACC	411	53.4	99.5	GCF_000004695.1	intergenic	NC_007090.3:1476903..1477007	-	None	-72.22	87
D. discoideum	Dictyostelia	ddi-mir-1186	AAAUGAAAUUAGAGAAAGGGA	131	17.5	97.8	GCF_000004695.1	intergenic	NC_007090.3:1706364..1706468	+	None	-56.91	87
D. discoideum	Dictyostelia	ddi-mir-1176	CCAAUUUUUAUCAAGGAAAGC	763	93.1	98.5	GCF_000004695.1	intergenic	NC_007091.3:172131..172231	+	None	-70.6	83
D. discoideum	Dictyostelia	ddi-mir-1177	CCAGUUAGGGUUUAAUGGUUC	777	113	98.7	GCF_000004695.1	intergenic	NC_007091.3:593946..594096	+	None	-65.48	133
D. firmibasis	Dictyostelia	dfi-mir-1192	UGUACCAAGACAAUCUCCAAG	71	8.88	84.5	GCA_000277485.1	genome_not_annotated	JH723762.1:365175..365282	+	None	-69.88	90
D. firmibasis	Dictyostelia	dfi-mir-1191	UUUCCUCGUUACACUUGUUUG	93138	10000	97.1	GCA_000277485.1	genome_not_annotated	JH723798.1:37137..37323	-	None	-95.3	169
D. firmibasis	Dictyostelia	dfi-mir-1190	UGAGGACAUUUGAUAAUUUUGA	101828	18600	76.9	GCA_000277485.1	genome_not_annotated	JH723798.1:203338..203593	-	None	-142.84	238
D. firmibasis	Dictyostelia	dfi-mir-1195	UGAUGUCGCCAAUGUAAUAAC	541470	52400	97.7	GCA_000277485.1	genome_not_annotated	JH723896.1:3805..3933	+	None	-69.84	111
D. firmibasis	Dictyostelia	dfi-mir-1196	UAGUGAAGAUGGGUAGAAGAU	53	6.29	76.8	GCA_000277485.1	genome_not_annotated	JH724042.1:4390..4506	+	None	-75.37	99
D. lacteum	Dictyostelia	dla-mir-1197	CAUUACUCAUAUAUCUCAGAC	33	11.6	94.3	GCA_001606155.1	intergenic	LODT01000020.1:101326..101465	-	None	-93.54	122
D. lacteum	Dictyostelia	dla-mir-1198	AUGUUGGUCUUCAUGUUGUUUU	126922	31600	99.8	GCA_001606155.1	intergenic	LODT01000020.1:565249..565350	+	None	-52.92	84
P. pallidum	Dictyostelia	ppa-mir-1199	AUUUUUUCAAGAUGUCUGUUC	2534	195	83.6	GCF_000004825.1	intronic_antisense	NW_008805065.1:51896..51998	-	None	-65.05	85
P. pallidum	Dictyostelia	ppa-mir-1200	UGCUAAAAUCAAAAAUAGACA	48	2.35	100	GCF_000004825.1	intergenic	NW_008805068.1:144909..145012	+	None	-35.21	86
P. pallidum	Dictyostelia	ppa-mir-1201	AGAAUGGUAAAGUGUCAGAUA	523	27.9	99.1	GCF_000004825.1	intronic_antisense	NW_008805072.1:1157625..1157739	-	None	-54.86	97
P. pallidum	Dictyostelia	ppa-mir-1202	AAUAGAAUCUGUUGUGCUUCA	3577	529	99.2	GCF_000004825.1	intronic_intergenic	NW_008805100.1:69067..69273	-	None	-101.16	189
P. pallidum	Dictyostelia	asu-mir-1203	UUAUUGGGUAUUAAAUAAGUA	2252	423	92	GCF_000787575.1	intergenic	NW_012236446.1:76..190	-	None	-52.88	97
A. subglobosum	Dictyostelia	asu-mir-1204-P1	UAUCUAUUGUAGCACUUGUGA	2258382	50400	99.5	GCF_000787575.1	intergenic	NW_012236484.1:550..651	-	mir-1204	-48.86	84
A. subglobosum	Dictyostelia	asu-mir-1204-P2	UAUCUAUUGUAGCACUUGUGA	2258382	50500	99.5	GCF_000787575.1	intergenic	NW_012236496.1:211486..211587	+	mir-1204	-48.86	84
A. subglobosum	Dictyostelia	asu-mir-1204-P3	UAUCUAUUGUAGCACUUGUGA	2258382	50200	99.5	GCF_000787575.1	3'antisense	NW_012236497.1:34090..34191	+	mir-1204	-48.86	84
A. subglobosum	Dictyostelia	asu-mir-1205	UGAUGAACAUUUGAGUGGCGU	9437	1570	98.5	GCF_000787575.1	intergenic	NW_012236508.1:360263..360396	+	None	-70.5	116
A. subglobosum	Dictyostelia	asu-mir-1206	UGCAUCAUCUCGAUCGAUUCG	23447	3680	99.3	GCF_000787575.1	intergenic	NW_012236512.1:176300..176451	-	None	-85.3	134
A. subglobosum	Dictyostelia	asu-mir-1207	UGUUUGGACAGCUUGCGUAUG	10953	1810	99.9	GCF_000787575.1	intergenic	NW_012236512.1:427608..427773	-	None	-87.6	148
A. subglobosum	Dictyostelia	asu-mir-1208	UGCUGUGAGAUUGGUCACCGAGC	11207	1900	97.8	GCF_000787575.1	intergenic	NW_012236514.1:586899..587045	+	None	-68.63	129
A. subglobosum	Dictyostelia	asu-mir-1204-P4	UAUCUAUUGUAGCACUUGUGA	2258382	50600	99.5	GCF_000787575.1	intergenic	NW_012236515.1:46736..46837	-	mir-1204	-48.86	84
A. subglobosum	Dictyostelia	asu-mir-1209	UGAACGAUUUUCACCAAAAUC	19978	3140	99.9	GCF_000787575.1	intergenic	NW_012236516.1:452505..452631	-	None	-73.19	109
A. subglobosum	Dictyostelia	asu-mir-1210	UGAGCCGUACCAUUCUCUGUCU	410	91.7	95.8	GCF_000787575.1	intergenic	NW_012236516.1:536175..536295	-	None	-76.03	103
A. subglobosum	Dictyostelia	asu-mir-1211	AAUAUGACAUUGUUAACGGGU	3835	629	99.9	GCF_000787575.1	intergenic	NW_012236518.1:732968..733071	-	None	-55.45	86
A. subglobosum	Dictyostelia	asu-mir-1212	UCACCGAUGGCCUACUGCAUG	1920	311	99.4	GCF_000787575.1	exonic_5'sense	NW_012236519.1:489113..489224	+	None	-51.1	94
A. subglobosum	Dictyostelia	asu-mir-1213	UGCUACCAUGUUAGACUGAUG	19904	3910	96.7	GCF_000787575.1	intergenic	NW_012236521.1:506588..506691	-	None	-67.09	86
A. subglobosum	Dictyostelia	asu-mir-1204-P5	UAUCUAUUGUAGCACUUGUGA	2258382	50100	99.5	GCF_000787575.1	3'antisense	NW_012236523.1:1239..1340	+	mir-1204	-48.86	84
A. subglobosum	Dictyostelia	asu-mir-1204-P6	UAUCUAUUGUAGCACUUGUGA	2258382	50800	99.5	GCF_000787575.1	3'antisense	NW_012236523.1:1049681..1049782	-	mir-1204	-48.86	84
A. subglobosum	Dictyostelia	asu-mir-1214	ACAAAUGUUGAACAGAUAAUA	405	72.5	99.5	GCF_000787575.1	intergenic	NW_012236526.1:1087391..1087493	+	None	-39.78	85
A. subglobosum	Dictyostelia	asu-mir-1215	UCUUUACAGUAGUGCCAUUCC	181	36.3	93.3	GCF_000787575.1	intergenic	NW_012236527.1:681242..681431	-	None	-129.41	172
A. subglobosum	Dictyostelia	asu-mir-1204-P7	UAUCUAUUGUAGCACUUGUGA	2258382	50200	99.5	GCF_000787575.1	3'antisense	NW_012236528.1:129735..129836	+	mir-1204	-48.86	84
A. subglobosum	Dictyostelia	asu-mir-1204-P8	UAUCUAUUGUAGCACUUGUGA	2258382	50400	99.5	GCF_000787575.1	3'antisense	NW_012236530.1:25146..25247	+	mir-1204	-48.86	84
A. subglobosum	Dictyostelia	asu-mir-1216	AGGUGUAGCUAUGUCAUUGGC	119836	21200	99.7	GCF_000787575.1	intergenic	NW_012236531.1:1717023..1717124	-	None	-65.75	84
A. subglobosum	Dictyostelia	asu-mir-1217	UCAGACAUAGUUGACACGUUC	12051	1900	98.7	GCF_000787575.1	intergenic	NW_012236532.1:237071..237177	+	None	-55.33	89
D. fascicutum	Dictyostelia	dfa-mir-1218	AAGAGAUGAAUGCUGAAAAGA	41	22.4	95.3	GCF_000203815.1	exonic_antisense	NW_004457690.1:214791..214912	+	None	-64.67	104
D. fascicutum	Dictyostelia	dfa-mir-1219	UUAAACUCGUUUAUCAUUAUA	812	385	92.8	GCF_000203815.1	exonic_antisense	NW_004457713.1:100858..101017	+	None	-84.55	142
D. fascicutum	Dictyostelia	dfa-mir-1220-P1	UAAGUGAUGAUGGUAAUGAUC	114664	20600	99.9	GCF_000203815.1	intronic_antisense	NW_004457729.1:1425002..1425169	-	mir-1220	-61.47	150
D. fascicutum	Dictyostelia	dfa-mir-1220-P2	UAAGUGAUGAUGGUAAUGAUC	114658	20800	99.9	GCF_000203815.1	intergenic	NW_004457729.1:1445710..1445873	-	mir-1220	-66.48	146
P. polycephalum	Myxomycetes	ppo-mir-1221	UCAUAAACUUUGAAAUCCUCC	4422	797	99.5	GCA_000413255.3	genome_not_annotated	KL558924.1:33157..33298	-	None	-81.92	124
P. polycephalum	Myxomycetes	ppo-mir-1222	UCAGGUUGAGUUGUCCACAGC	415	74.3	98.1	GCA_000413255.3	genome_not_annotated	KL558932.1:231142..231356	+	None	-128.63	197
P. polycephalum	Myxomycetes	ppo-mir-1223	UGAAAAAUGCUGGCUGUCAG	121	21.2	100	GCA_000413255.3	genome_not_annotated	KL559005.1:39250..39327	+	None	-32.06	60
P. polycephalum	Myxomycetes	ppo-mir-1224	UUUAGAACAUGAACUCGGACU	134	25	98.5	GCA_000413255.3	genome_not_annotated	KL559224.1:68684..68797	-	None	-68.01	96
P. polycephalum	Myxomycetes	ppo-mir-1225	AAUUAUGCCAGUGAACCUCUG	270	49.2	94.4	GCA_000413255.3	genome_not_annotated	KL560176.1:27473..27625	+	None	-98.02	135
P. polycephalum	Myxomycetes	ppo-mir-1226	UCUGAAGUAAGGUACCCUUUG	3633	676	98	GCA_000413255.3	genome_not_annotated	KL561177.1:1944..2236	+	None	-184.64	275
P. polycephalum	Myxomycetes	ppo-mir-1227	UGCACAUCAUGGACACUCACC	398	67.1	97.3	GCA_000413255.3	genome_not_annotated	KL563403.1:1258..1407	-	None	-64.91	132
A. castellanii	Discosea	aca-mir-1228	UUUAGUGCCUAUGUCCCCUUC	147	8.23	94.8	GCA_021020605.1	intergenic	JAJGAP010000002.1:1842520..1842601	+	mir-1228	-56.3	64
A. lenticulata	Discosea	ale-mir-1228-P1	UUUAGUGCCUAUGUCCUCUUCA	463	14.9	99.4	GCA_002179805.1	genome_not_annotated	NAVB01000078.1:67963..68054	+	mir-1228	-58.42	74
A. lenticulata	Discosea	ale-mir-1229	AGCGGGCUGGAGAUGAAGCGGA	73	5.98	96.1	GCA_002179805.1	genome_not_annotated	NAVB01000357.1:7568..7710	+	None	-96.8	125
A. lenticulata	Discosea	ale-mir-1228-P2	UUUAGUGCCUAUGUCCUCUUCA	463	16.6	99.4	GCA_002179805.1	genome_not_annotated	NAVB01000824.1:23909..24000	+	mir-1228	-58.46	74
A. lenticulata	Discosea	ale-mir-1230-P1	CACGCUCUCGGGAGACGAAGC	699	26.5	93.4	GCA_002179805.1	genome_not_annotated	NAVB01000891.1:9327..9409	-	mir-1230	-58.43	65
A. lenticulata	Discosea	ale-mir-1230-P2	CACGCUCUCGGGAGACGAAGC	699	25.8	93.3	GCA_002179805.1	genome_not_annotated	NAVB01003488.1:1461..1547	-	mir-1230	-65.24	69
D. firmibasis	Dictyostelia	dfi-mir-1189	CAUGGAAGAUUAAUGACCGCC	308939	30700	76.3	https://doi.org/10.5281/zenodo.7937209	genome_not_annotated	D_firmibasis_chromosome_1:5202378..5202481	-	None	-108.21	86
D. firmibasis	Dictyostelia	dfi-mir-1190	UGAGGACAUUUGAUAAUUUUGA	101828	16400	76.9	https://doi.org/10.5281/zenodo.7937209	genome_not_annotated	D_firmibasis_chromosome_1:6559035..6559290	+	None	-142.84	238
D. firmibasis	Dictyostelia	dfi-mir-1191	UUUCCUCGUUACACUUGUUUG	93138	8790	97.1	https://doi.org/10.5281/zenodo.7937209	genome_not_annotated	D_firmibasis_chromosome_1:6719430..6719616	+	None	-95.3	169
D. firmibasis	Dictyostelia	dfi-mir-1192	UGUACCAAGACAAUCUCCAAG	71	7.79	84.5	https://doi.org/10.5281/zenodo.7937209	genome_not_annotated	D_firmibasis_chromosome_1:7110680..7110787	-	None	-69.88	90
D. firmibasis	Dictyostelia	dfi-mir-1193	UUACUCCCAUUAUUAAGGAUG	63449	4940	99.6	https://doi.org/10.5281/zenodo.7937209	genome_not_annotated	D_firmibasis_chromosome_2:1686826..1686932	+	None	-42.09	89
D. firmibasis	Dictyostelia	dfi-mir-1177	CCAGUUAGGGUUUAAUGGUUC	1074	90	96.2	https://doi.org/10.5281/zenodo.7937209	genome_not_annotated	D_firmibasis_chromosome_3:577596..577756	-	mir-1177	-69.66	143
D. firmibasis	Dictyostelia	dfi-mir-1194	UUUCGCAUCAGAGCUCCGAGC	412169	35300	98.8	https://doi.org/10.5281/zenodo.7937209	genome_not_annotated	D_firmibasis_chromosome_3:3078863..3078964	-	None	-101.3	84
D. firmibasis	Dictyostelia	dfi-mir-1195	UGAUGUCGCCAAUGUAAUAAC	541470	46100	97.7	https://doi.org/10.5281/zenodo.7937209	genome_not_annotated	D_firmibasis_chromosome_4:3840639..3840767	-	None	-69.84	111
D. firmibasis	Dictyostelia	dfi-mir-1196	UAGUGAAGAUGGGUAGAAGAU	53	5.52	76.8	https://doi.org/10.5281/zenodo.7937209	genome_not_annotated	D_firmibasis_chromosome_6:2524364..2524480	-	None	-75.37	99

## Sheet: Supplementary Table 5
Supplementary Table 5 | Metrics of the genomes used in this study. Undetermined bases show the percentage of 'N' bases in the genome. The assembly size can be used to gauge the genome size, except for some genomes which are fragmented or contain many duplications. For D. discoideum both the number of contigs and number of known chromosomes is indicated (in brackets). The BUSCO analysis gives a me…
Species	NCBI genome accesion	GC (%)	Assembly size (Mbps)	Undetermined bases (%)	No contigs (+chromosomes)	N50 (Mbps)	BUSCO IDs: Single / Duplicated / Fragmented / Missing (%)	ANI to D. discoideum
Dictyostelium discoideum	GCA_000004695.1	22.4	34.2	0.07	41 (6)	5.13	90.2 / 3.5 / 2.0 / 4.3	100
Dictyostelium firmibasis	GCA_000277485.1	24.8	30.6	13.46	997	0.18	81.2 / 1.6 / 5.1 / 12.1	86.5
Dictyostelium firmibasis	https://doi.org/10.5281/zenodo.7937209	24.4	31.2	0	8	4.38	92.9 / 0.4 / 2.7 / 4.0	86.5
Dictyostelium lacteum	GCA_001606155.1	29.8	23.4	0	54	1.03	91.4 / 0.4 / 3.9 / 4.3	76.7
Polysphondylium pallidum	GCF_000004825.1	32.1	33	0	43	1.46	91.8 / 0.4 / 3.5 / 4.3	77.3
Acytostelium subglobosum	GCF_000787575.1	44.2	31	0.08	106	0.86	91.4 / 1.2 / 3.5 / 3.9	<75.0
Dictyostelium fasciculatum	GCF_000203815.1	33.8	31	0	25	1.92	89.0 / 0.4 / 4.7 / 5.9	76.9
Physarum polycephalum	GCA_000413255.3	41.8	205.2	7.41	69687	0.05	55.3 / 3.5 / 23.1 / 18.1	77.6
Acanthamoeba castellanii	GCA_021020605.1	58.4	43.8	0	111	1.32	77.6 / 0.8 / 10.6 / 11.0	<75.0
Acanthamoeba lenticulata	GCA_002179805.1	58.3	75.6	0	10743	0.02	34.1 / 44.3 / 14.9 / 6.7	<75.0
